# Supplementary material for: Multiple Protein Profiler 1.0 (MPP): A Webserver for Predicting and Visualizing Physiochemical Properties of Proteins at the Proteome Level
Source: Protein J. 2024 Jul 9;43(4):711–7. doi: 10.1007/s10930-024-10214-z (PMC11345329; doi:10.1007/s10930-024-10214-z)
Supplement: Supplementary file 1 — Supplementary Material 1 [file 10930_2024_10214_MOESM1_ESM.xlsx]

## Sheet: Sheet1
Amino acid	GRAVY value
A	1.8
R	-4.5
N	-3.5
D	-3.5
C	2.5
Q	-3.5
E	-3.5
G	-0.4
H	-3.2
I	4.5
L	3.8
K	-3.9
M	1.9
F	2.8
P	-1.6
S	-0.8
T	-0.7
W	-0.9
Y	-1.3
V	4.2
