# Supplementary material for: Multiple Protein Profiler 1.0 (MPP): A Webserver for Predicting and Visualizing Physiochemical Properties of Proteins at the Proteome Level
Source: Protein J. 2024 Jul 9;43(4):711–7. doi: 10.1007/s10930-024-10214-z (PMC11345329; doi:10.1007/s10930-024-10214-z)
Supplement: Supplementary file 2 — Supplementary Material 2 [file 10930_2024_10214_MOESM2_ESM.xlsx]

## Sheet: Sheet1
Amino acid	Carbon	Hydrogen	Oxygen	Nitrogen	Sulfur
A	3	7	2	1	0
R	6	14	2	4	0
N	4	8	3	2	0
D	4	7	4	1	0
C	3	7	2	1	1
Q	5	10	3	2	0
E	5	9	4	1	0
G	2	5	2	1	0
H	6	9	2	3	0
I	6	13	2	1	0
L	6	13	2	1	0
K	6	14	2	2	0
M	5	11	2	1	1
F	9	11	2	1	0
P	5	9	2	1	0
S	3	7	3	1	0
T	4	9	3	1	0
W	11	12	2	2	0
Y	9	11	3	1	0
V	5	11	2	1	0
